# Supplementary material for: Flavanol-Rich Cocoa Powder Interacts with Lactobacillus rhamnossus LGG to Alter the Antibody Response to Infection with the Parasitic Nematode Ascaris suum
Source: Nutrients. 2017 Oct 12;9(10):1113. doi: 10.3390/nu9101113 (PMC5691729; doi:10.3390/nu9101113)
Supplement: Supplementary file 1 [file nutrients-09-01113-s001.zip]

Archive with 1 entries (1 files):
- nutrients-217728-supplementary.pdf
